# Supplementary material for: The Association between Malnutrition and Oral Health in Older People: A Systematic Review
Source: Nutrients. 2021 Oct 13;13(10):3584. doi: 10.3390/nu13103584 (PMC8541038; doi:10.3390/nu13103584)
Supplement: Supplementary file 1 [file nutrients-13-03584-s001.zip]

Archive with 1 entries (1 files):
- nutrients-1365012-supplementary.pdf
